# Supplementary material for: Alternative Analysis Approaches for the Assessment of Pilot Bioavailability/Bioequivalence Studies
Source: Pharmaceutics. 2023 May 7;15(5):1430. doi: 10.3390/pharmaceutics15051430 (PMC10222359; doi:10.3390/pharmaceutics15051430)
Supplement: Supplementary file 1 [file pharmaceutics-15-01430-s001.zip]

Archive with 1 entries (1 files):
- pharmaceutics-2362186-supplementary.pdf
